# Supplementary material for: Alternative boronic acids in the detection of Mycolactone A/B using the thin layer chromatography (f-TLC) method for diagnosis of Buruli ulcer
Source: BMC Infect Dis. 2023 Jul 27;23:495. doi: 10.1186/s12879-023-08426-2 (PMC10373253; doi:10.1186/s12879-023-08426-2)
Supplement: Supplementary file 1 — Additional file 1: Table S1. List of attempted boronic acids with their corresponding TLCs. Figure S1. ESI mass spectrum of mycolactone A/B. Figure S2. ESI mass spectrum of mycolactone A/B–BA15 boronate adduct. [file 12879_2023_8426_MOESM1_ESM.odt]

Table S1: List of attempted boronic acids with their corresponding TLCs
Entry
Boronic acid
Structure
TLC
BA
2-naphthylboronic acid


BA1
Pyrene-1-boronic acid


BA2
4-Phenyl(napthalene-1-yl)boronic acid


BA3
4-Methyl-1-naphthaleneboronic acid


BA4
6-Ethoxy-2-naphthaleneboronic acid


BA5
9-phenanthreneboronic acid


BA6
4-(Naphthalen-2-yl)phenylboronic acid


BA7
Dibenzo[b,d]thiophen-2-ylboronic acid


BA8
(4-Bromonaphthalen-1-yl)boronic acid


BA9
4-aminomethylphenylboronic acid, hydrochloride


BA10
4-(Bromomethyl)phenylboronic acid


BA11
4-Formylphenylboronic acid


BA12
(4'-bromo-[1,1'-biphenyl]-4-yl)boronic acid


BA13
(4-(9-Phenyl-9H-carbazol-3-yl)phenyl)boronic acid


BA14
10-(2-Naphthyl)anthracene-9-boronic acid 


BA15
[1,1':4',1''-terphenyl]-2-ylboronic acid


BA16
4-Hydroxylphenylboronic acid 


BA17
4-(4-Biphenyl)phenyl boronic acid 


BA18
(9,9-Diphenyl-9H-fluoren-4-yl)boronic acid 


BA19
[1,1'-Binaphthalen]-4-ylboronic acid 


BA20
(4'-Ethoxy-[1,1'-biphenyl]-4-yl)boronic acid


BA21
(3-(Naphthalen-1-yl)phenyl)boronic acid 


BA22
3-(2-Naphthyl)phenylboronic acid 


BA23
2-Biphenylboronic acid 


BA24
3-Biphenylboronic acid 


BA25
9,9-Dimethyl-9H-fluoren-2-ylboronic acid 


Text

Description automatically generated with low confidence
Figure S1: ESI mass spectrum of mycolactone A/B. 

Diagram

Description automatically generated
Figure S2: ESI mass spectrum of mycolactone A/B–BA15 boronate adduct. 
